# Supplementary material for: Systems analysis of ethanol production in the genetically engineered cyanobacterium Synechococcus sp. PCC 7002
Source: Biotechnol Biofuels. 2017 Mar 6;10:56. doi: 10.1186/s13068-017-0741-0 (PMC5340023; doi:10.1186/s13068-017-0741-0)
Supplement: Supplementary file 1 — Additional file 1. Ethanol production, optical density, chlorophyll content, ethanol carbon partitioning and maximum photosynthetic rate of the Synechococcus 7002 producer line compared to WT. [file 13068_2017_741_MOESM1_ESM.xlsx]

## Sheet: Additional file 1
Additional file 1. Ethanol production, optical density, chlorophyll content, ethanol carbon partitioning, photosynthetic capacity, and enzyme activities of the Synechococcus 7002 producer line compared to the wild type. Three to four replicates of wild type and producer line were analysed (cf. column C). The table contains averages, standard deviations (SD), and standard errors (SE). The diagrams…
					Average (AVG)																																			Standard Deviation (STD)
Producer	Synechococcus PCC 7002 #1449	V273, V274, V275, V276	OD750-1	Average (AVG)		0.916554		2.06975				3.57492	3.59654	3.91607	4.30288	4.50469			5.00681	4.94915	5.16778	5.10771	5.21102				5.30712	5.21342	5.25427	5.05246	5.11733			4.72572	5.03564	4.55994	4.49508	4.40138			0.0209904	0.0485876	0.0690066				0.141347	0.157591	0.22273
Wild Type	Synechococcus PCC 7002	V269, V270, V271, V272	OD750-1	Average (AVG)		1.16641		2.92504				5.42364	5.80684	6.57324	7.25555	7.67358			9.79668	9.55394	10.547	10.9874	11.3318				13.1257	13.3979	13.9825	14.5912	15.4641			16.6814	17.1779	17.2339	17.8265	17.8506			0.0693403	0.0437042	0.121455				0.183363	0.153033	0.305209
			Cultivation time (days)		0	1	2	3	4	5	5.5	6	7	8	9	10	11	12	13	14	15	16	17	17.5	18	19	20	21	22	23	24	25	26	27	28	29	30	31		0	1	2	3	4	5	5.5	6	7	8
											3-8 days				8-10 days			10-14 days						14-21 days																						3-8 days
Producer	Synechococcus PCC 7002 #1449	V273, V274, V275, V276	EtOHliquid [%(v/v)]	Average (AVG)	0	0.00825	0.017625	0.028075	0.0399167	0.0516694		0.0636	0.075175	0.0865	0.10175	0.120525	0.135483	0.148397	0.158075	0.1654	0.174225	0.18285	0.185475		0.187375	0.188092	0.191175	0.189525	0.190725	0.199625	0.196708	0.193181	0.192762	0.190875	0.186125	0.191925	0.200675	0.1782		0	0.00118181	0.00149304	0.00153704	0.00153683	0.00156588		0.00155563	0.00204512	0.00243584
Producer	Synechococcus PCC 7002 #1449	V273, V274, V275, V276	EtOHtotal [%(v/v)] VLE corrected	Average (AVG)	0	0.0083985	0.0180064	0.0288677	0.0413213	0.0538983		0.0668663	0.0796903	0.0924703	0.109415	0.13019	0.147452	0.162921	0.175357	0.185594	0.197475	0.209314	0.215254		0.220509	0.224605	0.231102	0.232878	0.237501	0.249914	0.250564	0.250545	0.2536	0.255166	0.253809	0.263011	0.275295	0.25623		0	0.00120308	0.00153183	0.00159783	0.00162467	0.00168555		0.00169498	0.00219701	0.00259456
Producer	Synechococcus PCC 7002 #1449	V273, V274, V275, V276	EtOHtotal [%(v/v)]*day-1 VLE corrected	calculated		0.0083985	0.00960787	0.0108613	0.0124536	0.0125771		0.012968	0.012824	0.0127801	0.0169443	0.0207755	0.0172624	0.0154688	0.012436	0.0102363	0.0118816	0.0118387	0.00593992		0.00525565	0.00409587	0.00649673	0.0017763	0.00462225	0.0124132	0.000650333	-1.87778e-05	0.00305496	0.0015657	-0.001357	0.00920245	0.0122834	-0.0190651
Producer	Synechococcus PCC 7002 #1449	V273, V274, V275, V276	OD750-1	Average (AVG)		0.916554		2.06975				3.57492	3.59654	3.91607	4.30288	4.50469			5.00681	4.94915	5.16778	5.10771	5.21102				5.30712	5.21342	5.25427	5.05246	5.11733			4.72572	5.03564	4.55994	4.49508	4.40138			0.0209904	0.0485876	0.0690066				0.141347	0.157591	0.22273
Wild Type	Synechococcus PCC 7002	V269, V270, V271, V272	OD750-1	Average (AVG)		1.16641		2.92504				5.42364	5.80684	6.57324	7.25555	7.67358			9.79668	9.55394	10.547	10.9874	11.3318				13.1257	13.3979	13.9825	14.5912	15.4641			16.6814	17.1779	17.2339	17.8265	17.8506			0.0693403	0.0437042	0.121455				0.183363	0.153033	0.305209
Producer	Synechococcus PCC 7002 #1449	V273, V274, V275, V276	Chl [mg *L-1]	Average (AVG)		4.18738		8.8404				15.7939	15.4898	16.2369	16.7843	16.9232			17.7225	17.097	17.4619						17.6878	17.0796	16.7321	16.7495	16.9754			16.3151	17.0101	16.0545	16.6974	16.3846			0.0730026	0.204602	0.679064				0.429834	0.422156	0.515719
Wild Type	Synechococcus PCC 7002	V269, V270, V271, V272	Chl [mg *L-1]	Average (AVG)		6.09689		18.1013				34.2635	35.4971	39.9972	43.785	46.843			54.0199	54.627	57.4533						67.9247	67.415	68.0868	71.5387	73.531			77.4925	82.1258	80.2725	82.7977	85.5545			0.468747	0.52433	0.618238				0.969685	1.14394	1.41923
Producer	Synechococcus PCC 7002 #1449	V273, V274, V275, V276	Chl [mg *L-1*OD750-1]	Average (AVG)		4.56914		4.27582				4.41984	4.30934	4.15112	3.90702	3.7678			3.54947	3.46316	3.3878						3.33637	3.28156	3.19175	3.31919	3.31891			3.45193	3.37599	3.52009	3.71304	3.72048			0.0448868	0.0461769	0.380464				0.0745434	0.0822379	0.124927
Wild Type	Synechococcus PCC 7002	V269, V270, V271, V272	Chl [mg *L-1*OD750-1]	Average (AVG)		5.22332		6.19144				6.31952	6.11229	6.08717	6.03688	6.10518			5.51476	5.71932	5.4528						5.17569	5.03357	4.87191	4.90263	4.75826			4.64498	4.78282	4.65782	4.64532	4.79423			0.105273	0.0628396	0.175569				0.144096	0.0376231	0.0707863
Producer	Synechococcus PCC 7002 #1449	V273, V274, V275, V276 V269, V270, V271, V272	Chl [mg *L-1*OD750-1] producer (% of wild type)	calculated		87.4759		69.0602				69.9395	70.5028	68.1945	64.7191	61.7148			64.363	60.5519	62.1295						64.4623	65.1934	65.5133	67.7024	69.7505			74.3154	70.5858	75.5738	79.9307	77.6032
Producer	Synechococcus PCC 7002 #1449	V269, V270, V273, V274	Carbon partitioning in to ethanol % (relative to TOC)	calculated from VLE corrected ethanol and total organic carbon data							49.1444				70.8587			82.3362						84.3437																						1.42681
Producer	Synechococcus PCC 7002 #1449	V273	Photosynthetic capacity (Pmax)	Average (AVG)			259.45							212.5						61.07								18.16							not detectable
Wild Type	Synechococcus PCC 7002	V269	Photosynthetic capacity (Pmax)	Average (AVG)			145.38							136.46						103.77								95.06							81.58
Producer	Synechococcus PCC 7002 #1449	V273, V274, V275, V276	PDC activity [µmol*min-1*mg (protein)-1]	Average (AVG)			1.45443						2.75774		3.65507							4.98747							6.19496		5.74992				5.81891							0.583786						0.324252
Producer	Synechococcus PCC 7002 #1449	V273, V274, V275, V276	ADH activity [µmol*min-1*mg (protein)-1]	Average (AVG)			5.30507						4.70864		5.0183							6.29144							6.51487		5.88991				5.10824							1.38343						0.411663
[truncated: 58 more columns]
