# Supplementary material for: Systems analysis of ethanol production in the genetically engineered cyanobacterium Synechococcus sp. PCC 7002
Source: Biotechnol Biofuels. 2017 Mar 6;10:56. doi: 10.1186/s13068-017-0741-0 (PMC5340023; doi:10.1186/s13068-017-0741-0)
Supplement: Supplementary file 3 — Additional file 3. Metabolite profiling analyses of the Synechococcus 7002 producer line compared to WT. [file 13068_2017_741_MOESM3_ESM.xlsx]

## Sheet: Additional file 3
Additional file 3. Metabolite profiling analyses of the Synechococcus PCC 7002 producer line compared to the wild type. Metabolite data are represented as internal standard-corrected (cf. column K) normalized responses, i.e. pool sizes in arbitrary units per OD750-1 mL-1 of sample, from ethanol producer and wild type (cf columns AQ-BF) and differential profiles, i.e. log2-transformed ratios of pr…																	Response Ratio (producer/ wild type)																T-test (producer/ wildtype)									Normalized response
Glyceric acid-3-phosphate	Glyceric acid, 3-phosphate(4TMS)						[M+H]+		GC-APCI-TOF-MS	13C6-Sorbitol-1 mL-1 OD750-1	1	1	1	82	41		-0.479766	1.02373	-0.699906	-0.635268	-1.61488	-3.57638	-3.35923	-3.18806	0.284761	0.272512	0.661688	0.294477	0.266778	0.325139	0.406254	0.190778	0.478076	0.0562635	0.565987	0.197479	0.00828634	0.028151	0.0147114	0.048709		0.0480316	0.0199515	0.0346604	0.0151908	0.0150609	0.0494012	0.0384722	0.0271588
																	Log2(producer/ wild type)								Log2(producer/ wild type)								T-test (producer/ wild type)									wild type
																	Average								Standard Error								Significance (P)									Average
Metabolite	Analyte	MPIMP Identifier (refer to http://gmd.mpimp-golm.mpg.de/search.aspx for further information)	Expected Retention Index (RI)	Time Deviation (% of expected RI)	Number of Matching Fragments	Match Value (best match 1000)	Molecular or Fragment Ion	Mass Fragments, Time groups, Clusters	Analysis	Normalization	Pearson´s correlation coefficient of normalized responses all samples (relative to row 2)	Pearson´s correlation coefficient of normalized responses wild type (relative to row 2)	Pearson´s correlation coefficient of normalized responses producer (relative to row 2)	Number of samples	Number of differential ratios		3	7	10	14	17	21	24	28	3	7	10	14	17	21	24	28	3	7	10	14	17	21	24	28		3	7	10	14	17	21	24	28
Alanine	Alanine (2TMS)								GC-EI-TOF-MS	13C6-Sorbitol-1 mL-1 OD750-1	0.543774	0.193636	0.293737	192	96		-0.863553	-1.0826	-0.480478	-1.01769	-1.39442	-2.04013	-1.81087	-1.73249	0.159445	0.0805945	0.0858767	0.148236	0.132215	0.141987	0.129872	0.104992	0.0100752	8.30599e-05	0.0473242	0.00216715	3.68845e-05	1.57147e-06	1.33771e-07	0.00022819		0.012171	0.0157455	0.0155132	0.0226672	0.0368043	0.0394967	0.0330715	0.0510293
Aspartic acid	Aspartic acid (2TMS)								GC-EI-TOF-MS	13C6-Sorbitol-1 mL-1 OD750-1	0.768973	0.592419	0.5503	192	96		-0.303567	-0.0768076	0.262774	-0.00849796	-0.212159	-0.761235	-0.473946	-0.365561	0.114965	0.0751678	0.0999328	0.109046	0.0864128	0.11132	0.0794719	0.0881224	0.21153	0.669401	0.0286967	0.79296	0.134834	0.000490173	0.0025673	0.0333134		0.0772777	0.0379941	0.0340662	0.0352921	0.0335531	0.0344388	0.0272228	0.0332252
Fructose	Fructose (1MeOX)(TMS) BP						[M+H]+		GC-APCI-TOF-MS	13C6-Fructose-1 mL-1 OD750-1	0.0679659	-0.759904	-0.640202	81	41		-0.435654	0.202868	0.641151	1.7099	1.07986	1.03816	1.36809	0.584938	0.210176	0.0576853	0.199571	0.184042	0.166327	0.146887	0.228998	0.144991	0.176083	0.343486	0.0518532	0.00434821	0.00588167	0.00406669	0.00946977	0.0183856		0.0257484	0.0359394	0.0381742	0.0376906	0.0534152	0.0604568	0.0531468	0.0762258
Fumaric acid	Fumaric acid (2TMS)						[M+H-CH4]+		GC-APCI-TOF-MS	13C6-Sorbitol-1 mL-1 OD750-1	-0.129169	-0.447559	-0.40557	82	41		-0.377971	-0.669863	-0.723966	-1.11771	-1.28895	-0.104907	2.16812	2.94448	0.554826	0.55189	0.57809	0.557841	0.711357	0.613865	0.397214	0.576023	0.925658	0.712242	0.67324	0.408282	0.412206	0.62407	0.0253503	0.0639084		0.0510655	0.0416761	0.040281	0.0489336	0.0726809	0.046337	0.0319163	0.038085
Glucose	Glucose (1MEOX) (5TMS) MP								GC-EI-TOF-MS	13C6-Glucose-1 mL-1 OD750-1	0.111806	-0.774216	-0.557144	192	96		-0.486061	-0.182878	0.571462	1.38622	0.895632	1.10608	1.03305	0.775253	0.137697	0.0760322	0.140661	0.117728	0.101428	0.0861538	0.10138	0.0678119	0.0836239	0.103593	0.00310418	4.76258e-06	5.69273e-06	3.99843e-07	5.10323e-06	6.41661e-07		0.0090725	0.0175302	0.0181712	0.0154439	0.0267328	0.026713	0.0246867	0.0269969
Glucose-6-phosphate	Glucose-6-Phosphate (1MeoX)(6TMS) MP						[M+H]+		GC-APCI-TOF-MS	13C6-Glucose-6-phosphate-1 mL-1 OD750-1	0.0905285	-0.4921	-0.405763	82	41		0.62485	1.11931	1.66717	2.58526	2.85517	1.53963	1.67812	1.22243	0.361619	0.32446	0.230073	0.401836	0.350869	0.436982	0.322299	0.311245	0.209554	0.0470141	0.0187916	0.0213755	0.0294551	0.0554425	0.034153	0.0188075		0.000839601	0.000746985	0.000699973	0.000359825	0.000287318	0.00114513	0.000892183	0.000709151
Glucosylglycerol	Glucosylglycerol (6TMS)								GC-EI-TOF-MS	13C6-Sorbitol-1 mL-1 OD750-1	0.743926	0.68621	0.595952	192	96		-0.0227445	-0.238454	-0.000744696	-0.0861889	0.0290547	-0.546171	-0.712452	-0.802657	0.0548657	0.0492555	0.0330012	0.0683451	0.0567392	0.0437537	0.0477796	0.040676	0.913582	0.0123603	0.955696	0.428538	0.626316	2.89666e-05	1.38927e-08	1.74339e-07		0.11654	0.105969	0.101876	0.0971657	0.0896533	0.102116	0.0898954	0.0901195
Glutamic acid	Glutamic acid (3TMS)								GC-EI-TOF-MS	13C6-Sorbitol-1 mL-1 OD750-1	0.820666	0.754977	0.556879	192	96		-0.506402	-0.414153	-0.41856	-0.469767	-0.928286	-1.42269	-1.52559	-1.82376	0.147857	0.0553303	0.0681363	0.0809478	0.0886931	0.136894	0.13659	0.151858	0.0107721	8.22565e-05	0.000145396	8.77162e-05	3.32638e-08	2.84832e-09	9.22717e-12	4.69705e-13		0.118878	0.104153	0.101256	0.0840928	0.0892021	0.0895529	0.0782862	0.0864546
Glutamic acid, N-acetyl-	Glutamic acid, N-acetyl- (2TMS)								GC-EI-TOF-MS	13C6-Sorbitol-1 mL-1 OD750-1	0.821093	0.711957	0.676183	192	96		-0.680688	-0.222524	-0.263541	-0.277679	-0.539576	-0.806628	-1.2148	-2.22924	0.0513118	0.0517121	0.060143	0.0739711	0.0656059	0.0833892	0.0904236	0.116985	2.83834e-06	0.00189323	0.00930695	0.00386043	1.27432e-05	2.05637e-07	6.32375e-11	1.37918e-09		0.096929	0.0664788	0.0593928	0.0430963	0.0416209	0.0408759	0.0358721	0.0413575
Glutaric acid, 2-oxo-	Glutaric acid, 2-oxo- (1MeOX)(2TMS) MP						[M+H]+		GC-APCI-TOF-MS	13C6-Sorbitol-1 mL-1 OD750-1	0.700549	0.493943	0.582827	82	41		-2.21775	-1.76381	-2.00528	-1.81379	-2.33905	-1.87352	-2.62538	-2.76219	0.530216	0.263752	1.04615	0.279971	0.707129	0.294845	0.757311	0.353534	0.0692843	0.0795454	0.26176	0.0139611	0.0337284	0.0767095	0.049045	0.0050978		0.0139108	0.0148784	0.0166275	0.0115594	0.0123963	0.0144447	0.0142475	0.019879
Glyceraldehyde	Glyceraldehyde (1MeOX)(2TMS) MP						[M+H-CH4]+		GC-APCI-TOF-MS	13C6-Sorbitol-1 mL-1 OD750-1	0.53948	0.0444659	-0.114465	82	41		0.203742	-0.298698	-0.12221	0.23631	-0.0103211	-0.460204	0.403307	0.512428	0.453762	0.395896	0.336581	0.36234	0.458355	0.184785	0.539884	0.414958	0.416558	0.888207	0.925002	0.466784	0.653233	0.400848	0.323774	0.231755		0.0175809	0.0141584	0.00984084	0.00820734	0.0156016	0.0132219	0.00813943	0.00914313
Glyceric acid	Glyceric acid (3TMS)								GC-EI-TOF-MS	13C6-Sorbitol-1 mL-1 OD750-1	0.58672	0.284802	0.373164	191	96		-1.73857	-1.41004	-0.677962	-0.980679	-2.27166	-2.82746	-2.86361	-2.49558	0.193418	0.123871	0.199537	0.0988429	0.126008	0.169027	0.102519	0.142568	5.19665e-05	5.71476e-05	0.0408182	8.91851e-05	7.80067e-07	6.76833e-09	1.68898e-05	1.62792e-05		0.0215163	0.0364667	0.0257036	0.0230118	0.0624279	0.038307	0.032557	0.0391762
Glyceric acid-2-phosphate	Glyceric acid, 2-phosphate(4TMS)						[M+H]+		GC-APCI-TOF-MS	13C6-Sorbitol-1 mL-1 OD750-1	0.806101	0.767289	0.449513	80	40		-0.0686882	1.40694	0.141903	-0.312933	-1.61631	-2.76039	-2.4203	-2.2621	0.441492	0.344139	0.841743	0.190017	0.449688	0.527934	0.384204	0.51254	0.772167	0.0415348	0.422367	0.518943	0.0201352	0.00610725	0.00936812	0.00394009		0.00283445	0.00103162	0.00151641	0.000691598	0.000794931	0.00136302	0.00122209	0.00102251
Glyceric acid-3-phosphate	Glyceric acid, 3-phosphate(4TMS)						[M+H]+		GC-APCI-TOF-MS	13C6-Sorbitol-1 mL-1 OD750-1	1	1	1	82	41		-0.479766	1.02373	-0.699906	-0.635268	-1.61488	-3.57638	-3.35923	-3.18806	0.284761	0.272512	0.661688	0.294477	0.266778	0.325139	0.406254	0.190778	0.478076	0.0562635	0.565987	0.197479	0.00828634	0.028151	0.0147114	0.048709		0.0480316	0.0199515	0.0346604	0.0151908	0.0150609	0.0494012	0.0384722	0.0271588
Glycerol	Glycerol (3TMS)								GC-EI-TOF-MS	13C6-Sorbitol-1 mL-1 OD750-1	0.696211	0.425295	0.191293	192	96		0.101569	-0.321503	-0.0174498	0.128705	-0.0845902	-0.0551323	-0.0186758	0.0254601	0.182408	0.0860805	0.0899679	0.105232	0.0597268	0.108829	0.0495649	0.113268	0.387962	0.0400933	0.918825	0.184698	0.725006	0.956909	0.930992	0.608083		0.0427632	0.0373026	0.0317477	0.0261949	0.0277461	0.0274718	0.0216721	0.0255252
Glycerol-3-phosphate	Glycerol-3-Phosphate (4TMS)						[M+H]+		GC-APCI-TOF-MS	13C6-Sorbitol-1 mL-1 OD750-1	0.700196	0.506159	0.339537	82	41		0.360091	0.715956	0.619893	0.664737	0.576878	-0.283862	0.308169	0.440963	0.128636	0.155722	0.566983	0.121523	0.251633	0.258524	0.388272	0.206413	0.111666	0.0189091	0.312129	0.0175038	0.118131	0.724588	0.342351	0.157891		0.00883005	0.00341946	0.00299015	0.00147932	0.00138179	0.00338523	0.00261053	0.00255871
Glycerophosphoglycerol	Glycerophosphoglycerol (5TMS)								GC-EI-TOF-MS	13C6-Sorbitol-1 mL-1 OD750-1	0.690512	0.532867	0.523471	192	96		-0.860176	-0.899737	-0.446912	-0.328324	-0.347325	-0.839553	-0.606195	-0.466589	0.0775013	0.0614479	0.0459515	0.113128	0.0505768	0.0599314	0.0529099	0.064516	1.2324e-05	1.65816e-07	6.83026e-05	0.0517239	0.00234991	3.90242e-06	9.41573e-06	0.000256335		0.0965942	0.0313189	0.0184696	0.0126672	0.0137204	0.0176447	0.0156654	0.0170859
Glycine	Glycine (3TMS)								GC-EI-TOF-MS	13C6-Sorbitol-1 mL-1 OD750-1	0.342221	-0.116233	-0.239987	192	96		1.74149	2.95418	2.71386	2.30388	1.5609	1.41262	1.31521	1.71616	0.123318	0.177989	0.191999	0.203229	0.167353	0.149764	0.181727	0.143725	8.60134e-07	1.05153e-05	1.76801e-05	8.29564e-05	2.87862e-05	6.52404e-05	0.000311177	9.70747e-06		0.0102503	0.00669951	0.00610174	0.00571064	0.0114495	0.00826109	0.00800945	0.00979768
Glycolic acid	Glycolic acid (2TMS)								GC-EI-TOF-MS	13C6-Sorbitol-1 mL-1 OD750-1	0.411444	-0.591024	-0.374659	192	96		0.00381043	-0.144768	0.565276	0.657005	1.08664	0.513538	0.579159	0.926021	0.107935	0.0836674	0.0604326	0.0761364	0.0524202	0.12173	0.0563488	0.105319	0.746422	0.299214	1.65075e-05	2.41924e-05	1.8903e-10	0.00606965	1.08135e-06	2.22025e-05		0.0528934	0.0452232	0.0416661	0.0444726	0.0402259	0.043323	0.0379828	0.0354589
Glycolic acid-2-phosphate	Glycolic acid, 2-phosphate(3TMS)						[M+H]+		GC-APCI-TOF-MS	13C6-Sorbitol-1 mL-1 OD750-1	0.549274	0.16332	0.224807	82	41		0.154063	0.766905	0.923811	1.88365	2.16073	0.34749	1.09247	0.926209	0.348701	0.329874	0.387809	0.308615	0.20783	0.208951	0.567834	0.264216	0.563494	0.0945166	0.149682	0.0147678	0.0066821	0.273279	0.097976	0.036394		0.0295107	0.0209175	0.0145703	0.00552295	0.00554723	0.0149086	0.0107279	0.010725
Isocitrate (Citrate)*	Isocitric acid (4TMS)/ Citric acid (4TMS)								GC-EI-TOF-MS	13C6-Sorbitol-1 mL-1 OD750-1	0.767788	0.641447	0.641133	169	90		-0.131026	-0.448666	-0.497819	-0.0982245	-0.652402	-0.938481	-0.688813	-1.08519	0.113784	0.149522	0.109827	0.126971	0.0967033	0.131475	0.12812	0.10373	0.705931	0.234909	0.0100152	0.717962	0.00265981	0.000172109	0.0243157	7.72951e-05		0.0328863	0.0373852	0.0429608	0.0289853	0.0328694	0.0576616	0.0439719	0.0435039
Isoleucine	Isoleucine (2TMS)								GC-EI-TOF-MS	13C6-Sorbitol-1 mL-1 OD750-1	0.632093	0.269218	0.366185	190	96		-0.724675	-1.17128	-0.914845	-1.36038	-1.5751	-1.60521	-1.43978	-1.22587	0.0756988	0.058353	0.0673533	0.0885227	0.0555164	0.098535	0.0721482	0.094875	0.0014426	3.00003e-05	1.88934e-08	7.24669e-07	1.90662e-06	1.52195e-05	2.00114e-08	2.06643e-05		0.0377975	0.048296	0.0457137	0.0567959	0.0683118	0.0507861	0.0389865	0.0514474
Leucine	Leucine (2TMS)						[M+H]+		GC-APCI-TOF-MS	13C6-Sorbitol-1 mL-1 OD750-1	0.535909	0.186802	0.303482	82	41		-0.540819	-1.60316	-1.24494	-2.0482	-1.6333	-2.4057	-1.32345	-1.3742	0.27474	0.392694	0.339129	0.398335	0.315146	0.377845	0.330809	0.381858	0.426694	0.0660165	0.0920677	0.0706278	0.0201423	0.0778033	0.0704805	0.019447		0.0189408	0.0303206	0.0298204	0.0465398	0.0519505	0.0467647	0.0262171	0.0333062
Lysine	Lysine (3TMS)								GC-EI-TOF-MS	13C6-Sorbitol-1 mL-1 OD750-1	0.529507	-0.0323024	0.205268	53	19				0.542611	0.548919	0.228344		-0.194262	-0.432419			0.226305	0.19149	0.140939			0.322093	NA	NA	0.0670061	0.026361	0.233446	NA	NA	0.368805				0.0367753	0.0403001	0.0451452		0.0374359	0.0419708
Malic acid	Malic acid (3TMS)						[M+H]+		GC-APCI-TOF-MS	13C6-Sorbitol-1 mL-1 OD750-1	-0.071189	-0.419686	-0.38486	82	41		-0.347849	-0.293493	-1.01441	-0.718092	-0.629579	0.0724144	2.11597	3.05403	0.221463	0.246599	0.2412	0.0735958	0.215773	0.155173	0.356274	0.288497	0.393279	0.503795	0.0205399	0.0297849	0.107548	0.640043	0.0225634	0.00323742		0.0278101	0.0229899	0.023971	0.0176314	0.0281775	0.0243188	0.0233902	0.029726
Mannosamine, N-acetyl-	Mannosamine, N-acetyl- (1MEOX) (4TMS)								GC-EI-TOF-MS	13C6-Sorbitol-1 mL-1 OD750-1	0.255804	-0.565088	-0.484038	117	60				-0.170397	-0.031699	-0.185455	0.44139	0.832019	0.949185				0.108011	0.156027	0.13306	0.175697	0.143382	NA	NA	NA	0.979082	0.529327	0.00852351	0.00108892	0.000333948			0.0152533	0.0178597	0.01729	0.0285036	0.0216452	0.0209502	0.0240131
Mannose	Mannose (1MEOX) (5TMS) MP								GC-EI-TOF-MS	13C6-Sorbitol-1 mL-1 OD750-1	0.407709	-0.956271	-0.614903	59	0																		NA	NA	NA	NA	NA	NA	NA	NA
Phenylalanine	Phenylalanine (1TMS)								GC-EI-TOF-MS	13C6-Sorbitol-1 mL-1 OD750-1	0.0114606	-0.700344	-0.642229	192	96		-0.0282444	0.871619	2.22309	2.24267	1.87468	1.52636	1.5828	1.60538	0.07294	0.0699144	0.0803167	0.0972156	0.0718613	0.105481	0.100131	0.101323	0.949763	8.82909e-07	1.48309e-08	1.32889e-07	9.13247e-10	1.90426e-06	1.05316e-06	1.30373e-07		0.00770671	0.00929286	0.00888268	0.0111313	0.0189378	0.0143367	0.0114315	0.015751
Phosphoenolpyruvic acid	Phosphoenolpyruvic acid (3TMS)						[M+H]+		GC-APCI-TOF-MS	13C6-Sorbitol-1 mL-1 OD750-1	0.704916	0.616622	0.340506	82	41		0.582639	1.43568	0.446255	-0.106532	-0.762478	-2.18189	-1.35999	-0.981757	0.385959	0.241638	0.589927	0.169159	0.308219	0.220209	0.201645	0.218058	0.219651	0.0166956	0.311209	0.818634	0.186383	0.0586236	0.0492543	0.0164066		0.0110678	0.00362568	0.00406809	0.00202862	0.0028546	0.0039835	0.00248147	0.0025011
Phosphoric acid	Phosphoric acid (3TMS)								GC-EI-TOF-MS	13C6-Sorbitol-1 mL-1 OD750-1	0.616731	0.191081	0.225308	192	96		0.249689	0.270285	0.608388	1.23812	1.15793	0.623702	0.749161	0.570242	0.0945528	0.111012	0.0793394	0.149235	0.0939148	0.0982873	0.0904023	0.0461575	0.0600586	0.0446938	5.60061e-05	3.33586e-05	5.24719e-07	9.04878e-05	1.04073e-05	4.10907e-05		0.0689201	0.0530702	0.0386957	0.0218846	0.0210066	0.0324464	0.0286678	0.0324348
Proline	Proline (2TMS)						[M+H]+		GC-APCI-TOF-MS	13C5-15N-Proline-1 mL-1 OD750-1	0.600042	0.101876	0.48887	82	41		-0.969223	-0.714958	-0.52569	-0.540904	-0.708157	-0.777218	-0.74103	-1.02528	0.753243	0.2043	0.109693	0.102843	0.0884628	0.0682344	0.10755	0.31689	0.241518	0.0932829	0.0385294	0.0446678	0.00554174	0.0237091	0.00191475	0.0173683		0.000286928	0.000296882	0.000329407	0.00037531	0.000505756	0.000443326	0.000437172	0.000484322
Glutamine (Pyroglutamate, Glutamate)*	Pyroglutamic acid (2TMS)/ Glutamine/ Glutamate								GC-EI-TOF-MS	13C6-Sorbitol-1 mL-1 OD750-1	0.810049	0.727319	0.689206	192	96		-0.479996	-0.54427	-0.496191	-0.428154	-1.01808	-1.25809	-1.32049	-1.51243	0.0727981	0.0800742	0.0542893	0.0631413	0.0512381	0.0609999	0.0543773	0.0433557	0.000669185	0.000116913	0.000518029	5.32033e-06	1.06209e-07	8.10844e-09	9.77317e-10	8.87878e-09		0.0885526	0.0769482	0.0737912	0.0575691	0.0711372	0.0662248	0.0566835	0.0603654
Ribulose	Ribulose (4TMS)						[M+H]+		GC-APCI-TOF-MS	13C6-Sorbitol-1 mL-1 OD750-1	0.447693	-0.398279	0.140879	82	41		0.248932	0.0682585	0.510529	0.516125	0.37769	-0.262335	0.189422	0.34254	0.155797	0.218868	0.327822	0.199272	0.295245	0.113455	0.269367	0.161871	0.23215	0.602199	0.186503	0.0631477	0.15865	0.577958	0.377479	0.118969		0.00538586	0.00715556	0.00733533	0.00626204	0.00872648	0.0131597	0.0101449	0.0107357
Serine	Serine (3TMS)							m/z 204, 218	GC-EI-TOF-MS	13C3-15N-Serine-1 mL-1 OD750-1	0.507585	-0.140614	-0.191013	191	95		0.00637599	1.19463	1.13102	1.01401	0.397831	0.466708	0.281121	0.314466	0.0352236	0.110412	0.0983991	0.101206	0.0745002	0.109676	0.0642148	0.0612245	0.848442	7.88193e-06	3.82637e-06	9.13148e-06	0.000878182	0.0115414	0.00266333	0.00190743		0.0125297	0.0124164	0.0115451	0.0106616	0.0162392	0.0120787	0.0117086	0.014042
Shikimic acid	Shikimic Acid (4TMS)						[M]+		GC-APCI-TOF-MS	13C6-Sorbitol-1 mL-1 OD750-1	0.661459	0.415359	0.340818	82	41		-0.824879	-1.32104	-0.952241	-1.20308	-1.89876	-1.84718	-2.49381	-1.76074	0.305347	0.306576	0.16833	0.25845	0.312913	0.459889	0.126013	0.0935542	0.226145	0.130366	0.174019	0.089268	0.0592719	0.0347217	0.0891075	0.0180732		0.000299328	0.000253019	0.000218845	0.000301974	0.000413281	0.000310194	0.000455426	0.000380999
Succinate	Succinic acid (2TMS)								GC-EI-TOF-MS	13C4-Succinic acid-1 mL-1 OD750-1	0.66102	0.309023	0.575272	192	96		-0.434807	-0.624076	-0.572109	-0.30327	-0.481352	-0.329587	-0.0884722	-0.0247836	0.0889639	0.0619555	0.0766805	0.0728028	0.0496233	0.0329008	0.0595704	0.0311497	0.00299052	2.12315e-06	2.0482e-05	0.00468112	5.40226e-05	9.80395e-05	0.354502	0.77448		0.0580374	0.0609285	0.0545108	0.044729	0.0497616	0.0526933	0.0546342	0.0514867
Succinate semialdehyde	Succinic semialdehyde (1MEOX) (1TMS) BP								GC-EI-TOF-MS	13C6-Sorbitol-1 mL-1 OD750-1	0.789138	0.677168	0.238348	160	96		-0.76344	-1.07544	-0.919116	-0.794526	-0.80638	-1.2318	-1.21599	-1.02728	0.0912209	0.0883645	0.124475	0.103064	0.193139	0.11885	0.107745		2.84801e-07	9.79129e-09	1.76874e-05	2.23328e-05	0.00779172	4.10206e-08	0.00354564	NA		0.052198	0.0503904	0.0446368	0.0343238	0.0320765	0.0414728	0.0442019	0.0339902
Sucrose	Sucrose (8TMS)						[M+H-CH4]+		GC-APCI-TOF-MS	13C12-Sucrose-1 mL-1 OD750-1	0.0915094	-0.696328	-0.425223	82	41		0.471016	-0.110585	0.0868638	0.540136	0.741013	0.973793	1.17189	0.602698	0.0292766	0.0398539	0.0558433	0.0447681	0.0226701	0.0679867	0.0445007	0.0357892	8.35586e-06	0.204505	0.27964	7.36181e-05	2.25909e-06	0.000236933	9.55537e-07	1.73285e-06		0.25686	0.916698	1.36266	1.27206	1.78163	2.06202	2.13928	2.73806
Threitol	Threitol (4TMS)								GC-EI-TOF-MS	13C6-Sorbitol-1 mL-1 OD750-1	0.296659	-0.555276	0.0177513	171	85		-0.0668193	-0.0602525	0.367583	0.355882	0.581817	-0.0592837	-0.0494157	0.206039	0.419506	0.0702015	0.0701003	0.0816141	0.0450469	0.101374	0.0695275	0.110893	NA	0.739888	0.0290956	0.00509993	1.301e-06	0.921438	0.727529	0.165972		0.0150919	0.0158515	0.0210948	0.0277617	0.0349344	0.0399076	0.0382871	0.0510601
Threonine	Threonine (3TMS)								GC-EI-TOF-MS	13C6-Sorbitol-1 mL-1 OD750-1	0.645185	0.256931	0.273704	191	95		-0.569262	-0.411314	-0.252737	-0.129468	-0.612034	-0.212609	-0.12895	0.591686	0.15393	0.0750308	0.0681817	0.0987598	0.0628771	0.13598	0.114391	0.0974535	0.0521367	0.00620149	0.0776106	0.465308	0.0258325	0.467345	0.540643	0.000293354		0.0670384	0.0354094	0.0296404	0.024506	0.0447243	0.0315016	0.0303012	0.0315274
Tyrosine	Tyrosine (2TMS)							m/z 179	GC-EI-TOF-MS	13C6-Sorbitol-1 mL-1 OD750-1	0.366925	-0.164216	-0.195896	180	89		0.246938	1.77918	2.4286	2.00374	0.713321	0.41407	-0.17909	0.219373	0.24507	0.247346	0.1479	0.123263	0.173949	0.185147	0.165853	0.224501	0.125172	0.000520522	1.86774e-06	1.11236e-06	0.00201138	0.037385	0.769086	0.200299		0.0151509	0.0106538	0.0124385	0.0114803	0.02419	0.016065	0.0205095	0.0247443
Valine	Valine (2TMS)								GC-EI-TOF-MS	13C6-Sorbitol-1 mL-1 OD750-1	0.520185	0.18049	0.216438	175	93		-0.677008	-1.73564	-1.35255	-1.59089	-2.11857	-2.29239	-1.94458	-1.91734	0.152445	0.0910955	0.0903637	0.199846	0.240552	0.146844	0.102437	0.11286	0.00466179	5.8429e-05	6.20092e-05	0.000774055	0.000504895	0.000463522	1.7526e-07	0.000558407		0.0108243	0.0202257	0.021788	0.0281496	0.0451082	0.0387508	0.0294043	0.0455941
Xylulose	Xylulose (4TMS)						[M+H]+		GC-APCI-TOF-MS	13C6-Sorbitol-1 mL-1 OD750-1	0.646566	0.23244	0.455496	82	41		-0.274005	-0.670119	0.154202	0.378615	-0.054941	-0.274016	-0.184483	0.316029	0.436859	0.426421	0.269796	0.26643	0.155408	0.285114	0.354265	0.271443	0.992586	0.663081	0.611834	0.305522	0.974371	0.855611	0.995667	0.258854		8.50802e-05	8.57584e-05	5.81146e-05	3.67818e-05	6.93412e-05	6.42797e-05	7.2792e-05	5.73249e-05
A112003		A112003							GC-EI-TOF-MS	13C6-Sorbitol-1 mL-1 OD750-1	0.71586	0.788826	0.718427	192	96		-0.0191698	-0.152762	-0.0922399	-0.159997	0.0225543	-0.320882	-0.192653	-0.246544	0.0752646	0.0793265	0.0673733	0.066708	0.0602386	0.0530197	0.0655106	0.0470159	0.981719	0.249844	0.520421	0.168022	0.682052	0.00492491	0.0855047	0.00341051		0.0781466	0.0727639	0.0753791	0.068862	0.0570494	0.0731942	0.0681988	0.063143
A128005		A128005							GC-EI-TOF-MS	13C6-Sorbitol-1 mL-1 OD750-1	0.676853	0.506408	0.616002	113	63					-0.585356	-0.516181	-0.86027	-0.633894	-0.840114				0.0539505	0.091946	0.0820072	0.09874	0.111469	NA	NA	NA	0.000149585	0.000532742	3.01431e-05	0.000382162	0.00286471				0.0256661	0.0290524	0.0399931	0.0459866	0.0441614	0.0633235
A190021		A190021							GC-EI-TOF-MS	13C6-Sorbitol-1 mL-1 OD750-1	0.738577	0.678671	0.577607	192	96		-0.202305	-0.380752	-0.196506	-0.627833	-0.147952	-0.732514	-0.36641	-0.424046	0.0917725	0.0905328	0.106318	0.0921554	0.0506276	0.115292	0.0706572	0.093194	0.271278	0.00440263	0.233223	3.08283e-06	0.173419	1.0725e-05	0.00780221	0.00450996		0.07597	0.0558891	0.0674665	0.0695146	0.0527142	0.073931	0.0597131	0.0612142
A213001		A213001							GC-EI-TOF-MS	13C6-Sorbitol-1 mL-1 OD750-1	0.416659	-0.436894	-0.756298	49	0																		NA	NA	NA	NA	NA	NA	NA	NA
A214003		A214003							GC-EI-TOF-MS	13C6-Sorbitol-1 mL-1 OD750-1	0.223555	-0.733441	-0.717898	69	8						0.798438	1.00545		0.559267					0.125141	0.102942		0.0766657	NA	NA	NA	NA	0.00275984	4.29725e-05	NA	0.0131635						0.0233823	0.023011		0.0227346
A231002		A231002						TG265_CL1013_RI2299	GC-EI-TOF-MS	13C6-Sorbitol-1 mL-1 OD750-1	0.733797	0.574965	0.430916	192	96		-0.473574	-0.868059	-0.580404	-0.445908	-0.578167	-0.867781	-0.704824	-0.586343	0.0602808	0.0629217	0.0492359	0.0808641	0.0614589	0.0983409	0.0539617	0.0596573	0.00200319	7.81574e-07	2.47582e-08	0.000403158	3.53593e-06	6.37181e-08	8.63297e-06	2.45611e-06		0.0762331	0.0801452	0.0712981	0.0586813	0.0668274	0.07049	0.0602122	0.0607403
A254009		A254009							GC-EI-TOF-MS	13C6-Sorbitol-1 mL-1 OD750-1	0.337066	-0.380065	0.0824376	192	96		-0.499839	-0.974094	-0.74348	-0.330395	-0.0574122	-0.182261	-0.202083	0.126953	0.332379	0.225026	0.137012	0.147778	0.10729	0.132507	0.119697	0.139924	0.671581	0.00199878	0.00506047	0.207373	0.9251	0.563055	0.67723	0.342616		0.00677325	0.0129341	0.0175289	0.0159861	0.0204327	0.0267554	0.030266	0.0285581
A279007		A279007							GC-EI-TOF-MS	13C6-Sorbitol-1 mL-1 OD750-1	0.70603	0.632821	0.203271	124	62		-0.170219	-0.263982	0.017171	-0.334108	-0.0800563	-0.377232	-0.285026	-0.150947	0.2334	0.181394	0.103439	0.204174	0.158423	0.176402	0.104298	0.241448	0.906748	0.449061	0.807325	0.307476	0.923335	0.161577	0.155771	0.965718		0.0638399	0.0545461	0.0568294	0.0589217	0.0456291	0.0538721	0.0516005	0.0466706
A300001		A300001							GC-EI-TOF-MS	13C6-Sorbitol-1 mL-1 OD750-1	0.216303	-0.587086	-0.328866	183	90		0.602649	0.467658	0.257621	0.709297	0.444445	0.0296039	0.222125	0.295603	0.0908089	0.190778	0.15703	0.176615	0.12283	0.121632	0.147102	0.152596	0.00323243	0.0183087	0.206836	0.00353603	0.0286271	0.696847	0.176008	0.078723		0.00445971	0.0116463	0.0236028	0.0235995	0.0323785	0.042424	0.03764	0.0460358
A301005		A301005							GC-EI-TOF-MS	13C6-Sorbitol-1 mL-1 OD750-1	0.095088	-0.694168	0.0996628	56	8				-0.121203		1.14324	1.14291	0.629085	1.28473			0.35274		0.208903	0.174244	0.217916	0.210689	NA	NA	NA	NA	NA	NA	0.193801	0.000736057				0.0234416		0.0139702	0.0219847	0.0292689	0.0201173
A302002		A302002							GC-EI-TOF-MS	13C6-Sorbitol-1 mL-1 OD750-1	0.254976	-0.540616	-0.355019	184	91		0.485267	0.304409	0.232699	0.529964	0.256994	-0.15605	0.0978656	0.296679	0.0740314	0.169162	0.135331	0.163663	0.114093	0.119958	0.15556	0.165861	0.00131671	0.0588035	0.219087	0.0144825	0.152562	0.659986	0.374298	0.0779556		0.00573675	0.0130063	0.0219935	0.0236535	0.0324954	0.0424728	0.0372688	0.0442667
A311002		A311002							GC-EI-TOF-MS	13C6-Sorbitol-1 mL-1 OD750-1	-0.158992	-0.731842	-0.498483	166	76		0.506658	1.59375	1.03368	2.17674	1.80098	1.69954	1.70128	1.61541	0.135309	0.303251	0.278547	0.345946	0.310773	0.240487	0.225337	0.244974	NA	0.00132326	0.0319346	0.000871434	0.000303569	0.000154742	7.10837e-05	7.85808e-05		0.00105129	0.00155402	0.00656288	0.00457583	0.00912166	0.0143406	0.0156042	0.0171412
* represents the sum of the metabolites in brackets
[truncated: 24 more columns]
