# Supplementary material for: Systems analysis of ethanol production in the genetically engineered cyanobacterium Synechococcus sp. PCC 7002
Source: Biotechnol Biofuels. 2017 Mar 6;10:56. doi: 10.1186/s13068-017-0741-0 (PMC5340023; doi:10.1186/s13068-017-0741-0)
Supplement: Supplementary file 5 — Additional file 5. Correlation analysis of the variation of the succinate semialdehyde pool compared to all monitored metabolites of this study. Pearson´s correlation coefficient of the WT subset were filtered by r > 0.70 or r < -0.70. Correlation coefficients of normalized responses from all, WT, or producer samples are reported (the complete data set can be found in Additional file 3). [file 13068_2017_741_MOESM5_ESM.xlsx]

## Sheet: Additional file 5
Metabolite	Pearson´s correlation coefficient of normalized responses
	all samples	wild type	producer
Succinate semialdehyde	1	1	1
Glutamine (Pyroglutamate, Glutamate)*	0.97209	0.888762	0.0506926
Glutamic acid	0.967982	0.873354	-0.146469
Glutaric acid, 2-oxo-	0.85602	0.822375	0.382693
Succinate	0.930924	0.758867	0.0935824
Glutamic acid, N-acetyl-	0.919954	0.739704	-0.121556
A231002	0.975271	0.948012	0.161874
A190021	0.935652	0.75459	0.0732306
A112003	0.916146	0.734185	0.0121194
Phenylalanine	0.271026	-0.808296	-0.358683
Mannose	0.833749	-0.779452	-0.407042
Fructose	0.384752	-0.765677	-0.269622
Glucose-6-phosphate	0.247571	-0.752225	-0.402899
Glucose	0.437414	-0.74271	-0.264121
Glycine	0.308651	-0.701032	-0.333961
A214003	0.669429	-0.864954	-0.368233
A311002	0.122297	-0.746203	-0.0521058
A301005	0.41727	-0.701142	0.73304
* Pyroglutamic acid represents the sum of the glutamine, pyroglutamic and glutamic acid pool
Additional file 5
