# Supplementary material for: Systems analysis of ethanol production in the genetically engineered cyanobacterium Synechococcus sp. PCC 7002
Source: Biotechnol Biofuels. 2017 Mar 6;10:56. doi: 10.1186/s13068-017-0741-0 (PMC5340023; doi:10.1186/s13068-017-0741-0)
Supplement: Supplementary file 11 — Additional file 11. Meta-analysis of the differential profiles of the Synechococcus 7002 producer relative to WT at day 3-28 compared to extracellular and intracellular carbon limitation of Synechocystis 6803 (data extracted from [39, 40]). [file 13068_2017_741_MOESM11_ESM.xlsx]

## Sheet: Additional file 11
Additional file 11: Meta-analysis of the differential profiles of the Synechococcus 7002 producer relative to wild type at day 3 - 28 compared to extracellular carbon limitation of the Synechocystis 6803 wild type 3 h (WT_3h LC) and 24 h (WT_24H LC) after shift from high (5%) to low (0.04%) CO2 supply (Klähn et al., 2015; Orf et al., 2015) and to intracellular carbon limitation under high CO2 con…
Metabolite		log2 (Response Ratios)
		3	7	10	14	17	21	24	28		WT_3h LC	WT_24h LC		∆4_24h HC
2PG		0.154063	0.766905	0.923811	1.88365	2.16073	0.34749	1.09247	0.926209		2.25576	1.31009		0.630364
Glycolate		0.00381043	-0.144768	0.565276	0.657005	1.08664	0.513538	0.579159	0.926021		1.10108	-0.0512755		0.0796911
Glycine		1.74149	2.95418	2.71386	2.30388	1.5609	1.41262	1.31521	1.71616		1.65096	0.0292057		2.31343
Serine		0.00637599	1.19463	1.13102	1.01401	0.397831	0.466708	0.281121	0.314466		0.351343	1.04435		2.94997
Isocitrate (Citrate)***		-0.131026	-0.448666	-0.497819	-0.0982245	-0.652402	-0.938481	-0.688813	-1.08519		-0.188942	-0.655507		-0.465213
2OG		-2.21775	-1.76381	-2.00528	-1.81379	-2.33905	-1.87352	-2.62538	-2.76219		-0.147129	-1.07865		-0.484448
Glutamate		-0.506402	-0.414153	-0.41856	-0.469767	-0.928286	-1.42269	-1.52559	-1.82376		-0.280154	-1.15863		-0.237648
Glutamine (Pyroglutamate, Glutamate)***		-0.479996	-0.54427	-0.496191	-0.428154	-1.01808	-1.25809	-1.32049	-1.51243		-0.39243	-1.26468		-0.164895
3PGA		-0.479766	1.02373	-0.699906	-0.635268	-1.61488	-3.57638	-3.35923	-3.18806		-0.0933274	0.230948		0.351632
2PGA		-0.0686882	1.40694	0.141903	-0.312933	-1.61631	-2.76039	-2.4203	-2.2621		0.615492	0.931123		0.739963
PEP		0.582639	1.43568	0.446255	-0.106532	-0.762478	-2.18189	-1.35999	-0.981757		1.08668	1.06817		0.865107
Phosphate		0.249689	0.270285	0.608388	1.23812	1.15793	0.623702	0.749161	0.570242		0.341732	0.231217		0.230599
Tyrosine		0.246938	1.77918	2.4286	2.00374	0.713321	0.41407	-0.17909	0.219373		0.63628	0.938124		2.65239
Lysine		0	0	0.542611	0.548919	0.228344	0	-0.194262	-0.432419		0.463952	1.56726		3.27016
Isoleucine		-0.724675	-1.17128	-0.914845	-1.36038	-1.5751	-1.60521	-1.43978	-1.22587		0.90053	0.304138		1.17088
Threonine		-0.569262	-0.411314	-0.252737	-0.129468	-0.612034	-0.212609	-0.12895	0.591686		1.97782	0.448702		1.85905
Glc6P		0.62485	1.11931	1.66717	2.58526	2.85517	1.53963	1.67812	1.22243		-1.90143	-2.01692		-0.459759
Glucose		-0.486061	-0.182878	0.571462	1.38622	0.895632	1.10608	1.03305	0.775253		-0.70845	-0.575288		0.0170806
Sucrose		0.471016	-0.110585	0.0868638	0.540136	0.741013	0.973793	1.17189	0.602698		-0.221198	-0.403191		0.843729
Glycerol-3-P		0.360091	0.715956	0.619893	0.664737	0.576878	-0.283862	0.308169	0.440963		-0.729515	-0.52144		0.112728
Aspartate		-0.303567	-0.0768076	0.262774	-0.00849796	-0.212159	-0.761235	-0.473946	-0.365561		-1.51709	-1.46952		0.541706
Malate		-0.347849	-0.293493	-1.01441	-0.718092	-0.629579	0.0724144	2.11597	3.05403		-0.332833	0.106646		0.205828
A231002		-0.473574	-0.868059	-0.580404	-0.445908	-0.578167	-0.867781	-0.704824	-0.586343		-1.65976	0.779171		-0.433931
A311002		0.506658	1.59375	1.03368	2.17674	1.80098	1.69954	1.70128	1.61541		0.0218325	1.18493		2.17082
*** represents the sum of the metabolites in brackets
